# Supplementary material for: The Effect of Dietary Protein Imbalance during Pregnancy on the Growth, Metabolism and Circulatory Metabolome of Neonatal and Weaned Juvenile Porcine Offspring
Source: Nutrients. 2021 Sep 20;13(9):3286. doi: 10.3390/nu13093286 (PMC8471113; doi:10.3390/nu13093286)
Supplement: Supplementary file 1 [file nutrients-13-03286-s001.zip]

Archive with 1 entries (1 files):
- nutrients-1333259-supplementary.pdf
